# Supplementary material for: Portable X-ray fluorescence of zinc and selenium with nail clippings–Mother and Infant Nutrition Investigation (MINI)
Source: PLoS One. 2024 Oct 23;19(10):e0310845. doi: 10.1371/journal.pone.0310845 (PMC11498672; doi:10.1371/journal.pone.0310845)
Supplement: S1 Data — (XLSX) [file pone.0310845.s001.xlsx]

## Sheet: Sheet1
	ZINC VISIT 1																SELENIUM VISIT 1													minus two blanks below
	x (ICP-MS)	y (TAR)	x error bars	y(XOS)		x rel error		y (TAR) SD	y (XOS) SD		TAR rel err	XOS rel err		x (ICP-MS)	y(XOS)		x (ICP-MS)	y (TAR)	x error bars	y(XOS)		x rel error		y (TAR) SD	y (XOS) SD		TAR rel error	XOS rel error		x (ICP-MS)	y (TAR)
1601-B	109.19	0.0127387	0.839854	97.4303		0.00769165		0.00103793	8.34041		0.0814783	0.0856039		109.19	97.4303		0.642813	0.000207542	0.0233876	0.875		0.0363832		1.13654e-05	0.05		0.0547619	0.0571429		0.642813	0.000207542
1601-O	121.093	0.0120808	3.79219	82.8918		0.0313162		0.000859531	4.8059		0.0711487	0.057978		121.093	82.8918		0.484192	0.000175881	0.016226	0.7		0.0335116		1.11155e-05	0.0816497		0.063199	0.116642		0.484192	0.000175881
1601-I	69.2579	0.0144217	1.00824	79.1675		0.0145577		0.00126434	12.7652		0.087669	0.161242		69.2579	79.1675		1.21351	0.000285917	0.0262946	0.95		0.0216682		3.79095e-05	0.1		0.132589	0.105263		1.21351	0.000285917
1602-B	134.46	0.0159797	7.32045	115.39		0.0544433		0.000517768	8.99537		0.0324016	0.0779559		134.46	115.39		0.513926	0.000163983	0.0411866	0.69		0.0801411		2.81132e-05	0.0957427		0.17144	0.138758		0.513926	0.000163983
1602-O	152.279	0.0192667	6.75843	136.364		0.0443819		0.00133335	10.7238		0.0692048	0.078641		152.279	136.364		0.301857	0.000166164	0.0463463	0.625		0.153537		2.50815e-05	0.05		0.150944	0.08		0.301857	0.000166164
1602-I	291.206	0.0578036	20.4903	373.108		0.0703636		0.0128051	110.551		0.221529	0.296298		291.206	373.108		1.27574	0.000228599	0.0449011	0.97193		0.0351961		5.33287e-05	0.206155		0.233284	0.212109		1.27574	0.000228599
1603-B	102.519	0.0109149	6.60086	74.8682		0.0643865		0.000301993	2.47572		0.0276678	0.0330676		102.519	74.8682		0.384538	0.00013866	0.0337474	0.476923		0.087761		3.05552e-05	0.0816497		0.22036	0.171201		0.384538	0.00013866
1603-O	85.4463	0.0112247	2.60063	76.3018		0.0304358		0.000345634	4.8239		0.0307922	0.0632213		85.4463	76.3018		0.32075	0.000154375	0.0142911	0.55		0.0445553		1.21304e-05	0.057735		0.0785771	0.104973		0.32075	0.000154375
1603-I	82.9623	0.0124295	4.66797	72.4652		0.0562661		0.000920515	12.5626		0.0740587	0.173361		82.9623	72.4652		0.644997	0.000140713	0.0624422	0.467742		0.0968101		3.03698e-05	0.216025		0.215828	0.461846		0.644997	0.000140713
1610-B	139.078	0.0163618	3.75914	116		0.0270291		0.00134595	8.98146		0.0822617	0.0774264		139.078	116		0.62868	0.000196475	0.0308915	0.775		0.0491371		1.55149e-05	0.0957427		0.0789665	0.123539		0.62868	0.000196475
1610-O	91.0845	0.0147169	2.98179	94.1984		0.0327365		0.0016572	15.4295		0.112605	0.163798		91.0845	94.1984		0.210543	0.000187689	0.0724093	0.675		0.343917		2.32666e-05	0.0957427		0.123963	0.141841		0.210543	0.000187689
1610-I	127.489	0.0166205	2.17302	89.7231		0.0170448		0.00132173	17.0385		0.0795241	0.189901		127.489	89.7231		1.14757	0.000303762	0.195704	1.025		0.170538		4.81713e-05	0.170783		0.158582	0.166617		1.14757	0.000303762
1614-B	87.5678	0.0103247	5.01587	76.2174		0.0572799		0.00133479	10.9527		0.129281	0.143704		87.5678	76.2174		0.721641	0.000198316	0.007435	0.815385		0.0103029		2.40043e-05	0.1		0.12104	0.122642		0.721641	0.000198316
1614-O	88.5577	0.0110398	1.09533	79.3683		0.0123686		0.000517146	5.5217		0.0468438	0.0695706		88.5577	79.3683		0.593674	0.000191496	0.00884157	0.725		0.014893		2.71885e-05	0.0957427		0.141979	0.132059		0.593674	0.000191496
1614-I	117.584	0.0166848	0.909773	92.4116		0.00773721		0.00153241	16.0313		0.0918449	0.173477		117.584	92.4116		0.93051	0.000205563	0.0205824	0.730769		0.0221195		2.02067e-05	0.057735		0.0982991	0.0790058		0.93051	0.000205563
1620-B	109.837	0.0135494	3.34759	110.23		0.0304777		0.000998823	10.0841		0.0737173	0.0914823		109.837	110.23		0.636649	0.000178518	0.0201696	0.775		0.0316808		1.28558e-05	0.05		0.0720141	0.0645161		0.636649	0.000178518
1620-O	101.569	0.0140029	1.41315	90.3034		0.0139132		0.000878702	7.71163		0.0627513	0.0853969		101.569	90.3034		0.408103	0.000185616	0.00613164	0.6		0.0150247		2.8431e-05	0		0.153171	0		0.408103	0.000185616
1620-I	104.222	0.0163083	3.13812	84.0813		0.03011		0.00055541	1.87172		0.0340568	0.0222608		104.222	84.0813		1.14292	0.000218022	0.012299	0.825773		0.010761		3.54948e-05	0.057735		0.162804	0.0699163		1.14292	0.000218022
1629-B	123.989	0.0149292	4.32724	104.985		0.0349001		0.000897636	8.14263		0.0601262	0.0775598		123.989	104.985		0.300838	0.00015116	0.0229315	0.54		0.0762255		2.02777e-05	0.05		0.134148	0.0925926		0.300838	0.00015116
1629-O	83.7927	0.0101771	0.52231	63.488		0.00623336		0.0013563	5.94531		0.13327	0.0936445		83.7927	63.488															0.635939	0.000159035
1629-I	82.8899	0.0141268	1.18802	70.1489		0.0143325		0.000709416	8.77325		0.0502177	0.125066		82.8899	70.1489		0.635939	0.000159035	0.0232675	0.264935		0.0365877		2.83794e-05	0.0816497		0.178447	0.308187		0.896649	0.0002611
1631-B	114.653	0.013859	1.2294	94.0917		0.0107227		0.000642624	6.70448		0.0463686	0.0712547		114.653	94.0917		0.896649	0.0002611	0.076109	1.125		0.0848815		5.24551e-06	0.05		0.0200901	0.0444444		0.425781	0.000206494
1631-O	98.1833	0.0119163	6.96154	73.9003		0.0709034		0.000350562	3.7758		0.0294187	0.0510932		98.1833	73.9003		0.425781	0.000206494	0.0137421	0.775		0.0322751		2.34941e-05	0.125831		0.113776	0.162362		0.953914	0.000180073
1631-I	71.9279	0.0138485	0.531693	73.9381		0.00739203		0.00112433	8.28352		0.0811878	0.112033		71.9279	73.9381		0.953914	0.000180073	0.0705332	0.738095		0.0739408		3.14148e-05	0.057735		0.174456	0.0782216		0.727727	0.000240733
1640-B	125.042	0.0157805	1.07556	111.908		0.00860162		0.00167247	14.8836		0.105983	0.132999		125.042	111.908		0.727727	0.000240733	0.0407069	0.95		0.055937		3.45674e-05	0.129099		0.143592	0.135894		0.747232	0.000239839
1640-O	117.491	0.0140886	3.43159	94.9571		0.0292072		0.000354871	2.23812		0.0251886	0.0235698		117.491	94.9571		0.747232	0.000239839	0.0359909	0.975		0.0481656		3.9911e-05	0.170783		0.166407	0.175162		1.00256	0.000267213
1640-I	226.454	0.0326598	5.22673	214.116		0.0230808		0.00218421	22.5758		0.0668775	0.105437		226.454	214.116		1.00256	0.000267213	0.0496296	0.980952		0.0495029		2.82393e-05	0.125831		0.105681	0.128274		0.744262	0.000214913
1642-B	149.018	0.0172307	7.05332	129.484		0.0473319		0.00188228	14.2009		0.10924	0.109673		149.018	129.484		0.744262	0.000214913	0.0291623	0.942857		0.0391828		3.87181e-05	0.15		0.180157	0.159091		0.36862	0.000157145
1642-O	131.308	0.0155711	4.46777	109.539		0.034025		0.00214777	19.4014		0.137933	0.177118		131.308	109.539		0.36862	0.000157145	0.0138223	0.7		0.0374974		1.78754e-05	0		0.113751	0		0.732557	0.000162341
1642-I	82.6202	0.0112813	8.17229	58.6271		0.0989139		0.000972995	14.0448		0.0862484	0.239562		82.6202	58.6271		0.732557	0.000162341	0.022453	0.504762		0.0306502		5.1906e-05	0.206155		0.319735	0.408421		0.710879	0.00019169
1644-B	120.885	0.0158218	4.69931	121.759		0.0388744		0.000809633	9.39415		0.0511721	0.0771537		120.885	121.759		0.710879	0.00019169	0.0347829	0.830769		0.0489295		2.33234e-05	0.05		0.121673	0.0601852		0.566488	0.000208843
1644-O	123.244	0.0166044	1.56715	114.942		0.0127158		0.00163407	14.0564		0.0984117	0.122291		123.244	114.942		0.566488	0.000208843	0.0392093	0.742857		0.0692147		2.13753e-05	0.05		0.102351	0.0673077		0.856799	0.000178787
1644-I	119.335	0.0245729	3.15505	158.223		0.0264385		0.00509659	41.0721		0.207407	0.259584		119.335	158.223		0.856799	0.000178787	0.0416058	0.6		0.0485595		2.19248e-05	0.244949		0.122631	0.408248		0.443524	0.000111016
1657-B	103.988	0.0106886	6.51826	101.08		0.0626828		0.00202024	6.21477		0.189008	0.0614834		103.988	101.08		0.443524	0.000111016	0.0014199	0.5		0.0032014		1.89278e-05	0.0816497		0.170496	0.163299		0.336364	0.000132892
1657-O	109.171	0.0133052	1.12327	101.824		0.010289		0.000595404	4.59229		0.0447499	0.0451004		109.171	101.824		0.336364	0.000132892	0.0254259	0.525		0.0755905		1.7403e-05	0.05		0.130957	0.0952381		0.776511	0.000181456
1657-I	153.057	0.022733	1.23457	127.285		0.00806604		0.0036414	37.049		0.160181	0.291071		153.057	127.285		0.776511	0.000181456	0.0296256	0.466667		0.0381522		3.29005e-05	0.351188		0.181314	0.752547		0.546397	0.000138248
1658-B	119.147	0.0128615	3.67511	116.599		0.0308451		0.00131369	10.5515		0.102142	0.0904938		119.147	116.599		0.546397	0.000138248	0.0303758	0.625		0.0555928		1.71053e-05	0.05		0.123729	0.08		0.301416	0.000142625
1658-O	127.323	0.0125619	2.54343	93.6052		0.0199762		0.000254124	4.86176		0.0202298	0.0519389		127.323	93.6052		0.301416	0.000142625	0.0172193	0.6		0.0571281		1.63942e-05	0		0.114947	0		1.02613	0.000223558
1658-I	117.067	0.0203839	1.7515	108.532		0.0149615		0.00220895	29.5674		0.108368	0.272429		117.067	108.532		1.02613	0.000223558	0.02892	0.75		0.0281837		3.24631e-05	0.310913		0.145211	0.41455		0.547463	0.00015693
1667-B	140.388	0.0177369	6.84544	131.895		0.048761		0.00094453	1.5		0.0532521	0.0113727		140.388	131.895		0.547463	0.00015693	0.0196685	0.69		0.0359266		1.47156e-05	0.05		0.0937719	0.0724638		0.830358	0.000164569
1667-O	139.527	0.0197886	3.00256	130.898		0.0215196		0.00103153	13.6717		0.0521277	0.104446		139.527	130.898															0.438591	0.000164903
1667-I	150.237	0.0188421	7.37876	108.835		0.0491142		0.00124275	12.0277		0.0659559	0.110514		150.237	108.835		0.830358	0.000164569	0.0217437	0.447619		0.0261859		3.6699e-05	0.330404		0.223001	0.738136		0.370942	0.000171811
1670-B	127.885	0.0152704	11.797	105.727		0.0922467		0.00127017	14.2015		0.083179	0.134322		127.885	105.727		0.438591	0.000164903	0.0314473	0.638462		0.0717008		1.1144e-05	0.129099		0.0675793	0.202204		0.689475	0.00018959
1670-O	99.462	0.0133221	4.93746	90.9065		0.0496416		0.00194096	10.8925		0.145695	0.119821		99.462	90.9065		0.370942	0.000171811	0.0291108	0.637931		0.0784779		3.21689e-05	0.05		0.187234	0.0783784		0.633766	0.000166412
1670-I	98.4605	0.013555	6.53485	69.4769		0.0663703		0.002562	19.482		0.189007	0.28041		98.4605	69.4769		0.689475	0.00018959	0.0600572	0.55		0.0871057		4.69291e-06	0.288675		0.024753	0.524864		0.618712	0.000203268
1674-B	174.976	0.0170254	10.2471	122.614		0.0585631		0.00128117	13.6717		0.0752508	0.111502		174.976	122.614		0.633766	0.000166412	0.0103946	0.714286		0.0164013		3.1109e-05	0.129099		0.18694	0.180739		0.827509	0.000236914
1674-O	121.506	0.0162894	4.4907	118.687		0.0369588		0.000249984	5.7373		0.0153464	0.0483398		121.506	118.687		0.618712	0.000203268	0.0131731	0.757143		0.0212911		3.33837e-05	0.0816497		0.164235	0.107839		0.646541	0.000190612
1674-I	203.526	0.0272994	8.29407	148.253		0.0407519		0.00771417	53.2189		0.282577	0.358972		203.526	148.253		0.827509	0.000236914	0.00943488	0.82987		0.0114016		8.57794e-05	0.23094		0.362069	0.278285		0.439497	0.000156702
1676-B	146.243	0.0130415	2.55812	96.4897		0.0174923		0.000604991	5.9902		0.0463896	0.0620812		146.243	96.4897		0.646541	0.000190612	0.0255457	0.861538		0.0395114		3.44515e-06	0.057735		0.0180742	0.0670139		0.760671	0.000172234
1676-O	140.222	0.0158699	6.2533	115.326		0.0445957		0.000421627	3.30404		0.0265677	0.0286496		140.222	115.326		0.439497	0.000156702	0.0154692	0.628571		0.0351974		1.79365e-05	0.129099		0.114463	0.205385		0.554668	0.000165194
1676-I	127.72	0.0158863	5.59833	92.1863		0.043833		0.000626121	6.59261		0.0394125	0.071514		127.72	92.1863		0.760671	0.000172234	0.0352602	0.485714		0.0463541		4.89907e-05	0.377492		0.284442	0.777189		0.421831	0.000184054
1679-B	97.5496	0.0127439	2.7408	93.186		0.0280965		0.000944559	5.41503		0.0741187	0.0581099		97.5496	93.186		0.554668	0.000165194	0.0264685	0.7		0.0477195		1.32037e-05	0.0816497		0.0799286	0.116642		1.00512	0.000326141
1679-O	125.621	0.0129912	1.61585	88.875		0.0128629		0.000946157	10.4219		0.0728304	0.117265		125.621	88.875		0.421831	0.000184054	0.0162642	0.73		0.0385562		1.27616e-05	0.0816497		0.0693366	0.111849		0.539814	0.000170074
1679-I	102.798	0.0182018	3.15061	109.79		0.0306485		0.00173767	12.1966		0.0954673	0.11109		102.798	109.79		1.00512	0.000326141	0.0237756	1.22857		0.0236546		9.02633e-05	0.34641		0.276762	0.281962		0.603557	0.000156008
1681-B	116.938	0.0137095	7.55561	97.704		0.0646122		0.000564633	4.4657		0.0411854	0.0457065		116.938	97.704		0.539814	0.000170074	0.0071294	0.661538		0.0132071		1.64375e-05	0.057735		0.0966492	0.0872739		1.03684	0.000279172
1681-O	110.936	0.01189	11.7007	89.6336		0.105472		0.000426814	2.09026		0.0358969	0.02332		110.936	89.6336		0.603557	0.000156008	0.0262846	0.6		0.0435495		1.77665e-05	0		0.113882	0		0.226255	0.000172255
1681-I	154.496	0.0233726	12.2149	150.003		0.0790628		0.0046223	34.3256		0.197766	0.228833		154.496	150.003		1.03684	0.000279172	0.0572562	1.08077		0.0552219		5.23147e-05	0.141421		0.187393	0.130853		0.619099	0.000208248
1662-B	94.2021	0.0113151	5.48772	74.6383		0.0582548		0.00113025	7.21965		0.0998886	0.0967284		94.2021	74.6383		0.226255	0.000172255	0.0269225	0.68		0.118992								1.09212	0.000302183
1662-O	88.2657	0.0104795	2.49555	68.204		0.0282731		0.000812153	6.77766		0.0774991	0.0993733		88.2657	68.204		0.619099	0.000208248	0.0397774	0.75		0.0642505
1662-I	136.479	0.0144896	0.783581	74.8108		0.00574139		0.00189163	12.7956		0.130551	0.171039		136.479	74.8108		1.09212	0.000302183	0.0957372	1.22308		0.0876618
					mean	0.0365984					0.0870421	0.117139										0.0553397					0.142652	0.182603
					median	0.0307468					0.0746848	0.0980509										0.0440524					0.132589	0.123539
	60																58
	69.2579																0.210543
	291.206																1.27574
	121.89																0.658724
	36.4932																0.261867
	118.366																0.634852
																														0.000127135	0.000109593
0.000162413	-0.00372008			1.06502	-23.7881																									1.59454e-05	1.12899e-05
1.27631e-05	0.00162281			0.0754119	9.58853																									0.531661	3.15249e-05
0.736282	0.00357761			0.774716	21.1387																									63.5714	56
161.932	58			199.453	58																									6.31787e-08	5.5654e-08
0.00207261	0.000742359			89124	25916.9
