# Supplementary material for: Portable X-ray fluorescence of zinc and selenium with nail clippings–Mother and Infant Nutrition Investigation (MINI)
Source: PLoS One. 2024 Oct 23;19(10):e0310845. doi: 10.1371/journal.pone.0310845 (PMC11498672; doi:10.1371/journal.pone.0310845)
Supplement: S2 Data — (XLSX) [file pone.0310845.s002.xlsx]

## Sheet: Sheet1
	ZINC VISIT 2																SELENIUM VISIT 2
	x (ICP-MS)	y (TAR)	x error bars	y(XOS)		x rel error		y (TAR) SD	y (XOS) SD		TAR rel err	XOS rel err		x (ICP-MS)	y(XOS)		x (ICP-MS)	y (TAR)	x error bars	y(XOS)		x rel error		y (TAR) SD	y (XOS) SD		TAR rel err	XOS rel err
1601-MB	104.939	0.0132876	3.30101	101.524		0.0314564		0.00118296	9.35379		0.0890276	0.0921338		104.939	101.524		0.766309	0.000218164	0.0124586	0.825		0.0162579		1.37484e-05	0.05		0.0630186	0.0606061
1602-MB	152.546	0.0179407	0.363941	144.874		0.00238577		0.00162979	13.5647		0.090843	0.0936307		152.546	144.874		0.654006	0.000172175	0.0198014	0.675		0.0302771		2.02061e-05	0.0957427		0.117358	0.141841
1603-MB	90.0085	0.0113301	0.720956	84.95		0.00800987		0.000451886	4.54643		0.0398838	0.0535189		90.0085	84.95		0.537203	0.000172947	0.0128749	0.575		0.0239666		2.08591e-05	0.05		0.12061	0.0869565
1610-MB	124.919	0.0145572	2.24458	102.887		0.0179683		0.00104514	12.6844		0.0717955	0.123284		124.919	102.887		0.713574	0.000194517	0.0130277	0.7		0.0182569		2.16689e-05	0.0816497		0.111398	0.116642
1620-MB	113.054	0.0136884	1.96343	108.901		0.0173672		0.00107884	11.4849		0.0788142	0.105462		113.054	108.901		0.67196	0.000182501	0.00944823	0.657143		0.0140607		1.00325e-05	0.0816497		0.0549725	0.124249
1629-MB	116.902	0.0144692	1.25351	105.471		0.0107227		0.000933119	5.8557		0.06449	0.0555193		116.902	105.471		0.402365	0.000127187	0.00398734	0.4		0.00990976		2.06257e-05	0.141421		0.162169	0.353553
1631-MB	130.891	0.0163328	1.22067	117.675		0.00932587		0.000883027	6.0553		0.0540647	0.051458		130.891	117.675		0.793869	0.000220087	0.0424992	0.85		0.0535343		9.50117e-06	0.173205		0.0431701	0.203771
1640-MB	115.773	0.0148258	2.33301	104.29		0.0201516		0.000718797	7.08872		0.0484828	0.0679713		115.773	104.29		0.784088	0.000237813	0.00785726	0.9		0.0100209		3.60342e-05	0.216025		0.151524	0.240027
1642-MB	124.884	0.015243	2.19399	115.147		0.0175681		0.00110457	11.0868		0.0724636	0.0962837		124.884	115.147		0.647425	0.000187155	0.0151716	0.75		0.0234337		2.70421e-05	0.173205		0.144491	0.23094
1644-MB	132.526	0.016872	0.0566837	130.935		0.000427717		0.00208462	18.5652		0.123555	0.141789		132.526	130.935		0.931234	0.000233172	0.01983	1		0.0212943		1.75313e-05	0.0816497		0.0751859	0.0816497
1657-MB	99.1236	0.0111351	0.0396417	99.671		0.000399922		0.000317282	6.72384		0.0284939	0.0674603		99.1236	99.671		0.450611	0.000118031	0.00538521	0.525		0.0119509		1.15655e-05	0.05		0.0979868	0.0952381
1658-MB	105.101	0.0113425	0.54724	102.583		0.00520681		0.000853533	3.98455		0.0752506	0.0388421		105.101	102.583		0.571333	0.000131763	0.0130459	0.576923		0.0228342		2.49159e-05	0.0816497		0.189095	0.141526
1667-MB	120.479	0.0152187	0.935703	117.287		0.00776653		0.00190706	15.1959		0.125311	0.129562		120.479	117.287		0.604829	0.000165462	0.00304708	0.657143		0.00503791		2.96992e-05	0.0816497		0.179492	0.124249
1670-MB	140.578	0.01695	3.36847	130.088		0.0239616		0.00169654	19.485		0.10009	0.149783		140.578	130.088		0.642962	0.000183555	0.0181168	0.7		0.0281771		1.47084e-05	0.0816497		0.0801308	0.116642
1674-MB	169.997	0.0194944	2.16789	151.685		0.0127525		0.0007561	6.97615		0.0387854	0.045991		169.997	151.685		0.808758	0.000201517	0.0365568	0.85		0.0452012		3.06562e-05	0.173205		0.152127	0.203771
1676-MB	124.391	0.0145334	1.58387	116.229		0.012733		0.000410856	2.98608		0.0282698	0.0256913		124.391	116.229		0.713557	0.000185989	0.0163043	0.775		0.0228493		2.00438e-05	0.05		0.107769	0.0645161
1679-MB	97.7919	0.0124925	0.661854	90.0162		0.00676799		0.000545181	2.51727		0.0436406	0.0279647		97.7919	90.0162		0.599942	0.000192785	0.0461447	0.65		0.0769152		2.03169e-05	0.1		0.105386	0.153846
1681-MB	127.886	0.0151307	6.5208	110.357		0.050989		0.000839346	6.1101		0.0554732	0.0553668		127.886	110.357		0.582088	0.000191112	0.0157274	0.675		0.027019		2.34932e-05	0.0957427		0.122929	0.141841
1601-MO	112.209	0.0141906	3.29809	102.512		0.0293924		0.00207651	9.62635		0.14633	0.0939047		112.209	102.512		0.783453	0.000199483	0.0168847	0.75		0.0215517		1.58279e-05	0.057735		0.0793448	0.07698
1602-MO	124.47	0.0156887	4.15065	111.498		0.0333467		0.000878959	13.5552		0.056025	0.121573		124.47	111.498		0.597339	0.000180944	0.0144585	0.7		0.0242048		2.72034e-05	0.141421		0.150341	0.202031
1603-MO	84.8976	0.0100321	0.908303	81.2685		0.0106988		0.00127086	19.7025		0.12668	0.242437		84.8976	81.2685		0.518564	0.000159278	0.0131388	0.5		0.0253369		1.30047e-05	0		0.0816474	0
1610-MO	122.227	0.0152757	1.26261	92.5374		0.01033		0.000693646	25.3784		0.0454084	0.27425		122.227	92.5374		0.56448	0.000164736	0.0293786	0.575		0.0520454		9.79326e-06	0.05		0.0594484	0.0869565
1620-MO	117.287	0.0145351	0.462307	101.586		0.00394166		0.00133881	4.20981		0.0921087	0.0414408		117.287	101.586		0.601473	0.000171059	0.0105194	0.6		0.0174894		2.95682e-05	0.0816497		0.172854	0.136083
1629-MO	95.437	0.0118593	3.3468	86.3297		0.0350681		0.000906987	23.2353		0.0764787	0.269146		95.437	86.3297		0.392589	0.000147708	0.0271012	0.35		0.0690319		2.17162e-05	0.191485		0.147021	0.547101
1631-MO	105.112	0.0134487	2.81671	84.1995		0.0267972		0.000923944	5.52653		0.0687016	0.0656361		105.112	84.1995		0.682433	0.000209271	0.0527987	0.75		0.0773682		1.11279e-05	0.129099		0.0531747	0.172133
1640-MO	117.46	0.0138561	0.820015	102.301		0.00698121		0.00180956	8.44211		0.130597	0.0825219		117.46	102.301		0.757008	0.000204211	0.0223075	0.725		0.0294681		3.80329e-05	0.125831		0.186244	0.173559
1642-MO	122.946	0.0152785	4.06255	116.657		0.0330435		0.0015031	19.725		0.0983796	0.169086		122.946	116.657		0.596477	0.000177267	0.0143365	0.7		0.0240353		2.25795e-05	0.0816497		0.127376	0.116642
1644-MO	131.049	0.0161075	3.54141	116.84		0.0270236		0.000879033	9.93311		0.0545731	0.0850149		131.049	116.84		0.887579	0.000223222	0.015931	0.825		0.0179488		1.01464e-05	0.0957427		0.0454542	0.116052
1657-MO	102.8	0.011801	0.962269	98.3491		0.00936057		0.000809048	9.00828		0.0685575	0.0915949		102.8	98.3491		0.531324	0.000146267	0.0225854	0.614286		0.0425077		3.12633e-05	0.0957427		0.213741	0.15586
1658-MO	116.34	0.0141218	3.3115	95.7989		0.028464		0.00178062	11.5831		0.12609	0.120911		116.34	95.7989		0.593456	0.000173253	0.0200005	0.6		0.0337018		2.63977e-05	0.11547		0.152365	0.19245
1667-MO	137.399	0.0155781	2.31587	111.346		0.016855		0.00194264	11.9648		0.124703	0.107456		137.399	111.346		0.510407	0.000162435	0.073599	0.6		0.144197		1.21921e-05	0		0.0750579	0
1670-MO	117.751	0.0152586	6.59823	111.674		0.0560355		0.00210502	11.0265		0.137957	0.0987383		117.751	111.674		0.530915	0.000160609	0.0191878	0.571429		0.036141		2.8702e-05	0.125831		0.178707	0.220204
1674-MO	146.245	0.0191885	5.55883	129.685		0.0380104		0.00138583	16.9411		0.0722223	0.130633		146.245	129.685		0.602315	0.000183436	0.01838	0.7		0.0305156		7.76213e-06	0		0.0423153	0
1676-MO	108.69	0.0135102	5.38677	116.402		0.0495608		0.00122635	19.7487		0.0907723	0.169659		108.69	116.402		0.581922	0.000155237	0.0012021	0.557143		0.00206575		3.12748e-05	0.11547		0.201465	0.207254
1679-MO	98.6976	0.0124583	1.2813	97.9549		0.0129821		0.00201747	9.09579		0.161938	0.0928568		98.6976	97.9549		0.478345	0.00018446	0.0342242	0.675		0.0715471		2.42714e-05	0.0957427		0.131581	0.141841
1681-MO	105.812	0.0122622	2.65504	88.7603		0.025092		0.000503903	9.05589		0.0410941	0.102026		105.812	88.7603		0.541315	0.000157952	0.031974	0.569231		0.0590672		1.93078e-05	0.05		0.122238	0.0878378
1601-I	85.8037	0.012956	0.428579	78.7318		0.00499488		0.00191138	18.5131		0.147528	0.235142		85.8037	78.7318		0.995667	0.000216302	0.0163733	0.736842		0.0164446		6.14877e-05	0.216025		0.284269	0.293176
1602-I	108.471	0.0148937	1.36487	76.5044		0.0125827		0.00259958	15.6981		0.174542	0.205192		108.471	76.5044		0.659653	0.000201864	0.0226286	0.578947		0.0343038		6.74998e-05	0.377492		0.334383	0.652031
1603-I	89.6059	0.0113983	1.43677	83.3667		0.0160343		0.000861083	16.7456		0.0755447	0.200867		89.6059	83.3667		0.561245	0.0001748	0.00803778	0.475		0.0143214		4.65672e-05	0.189297		0.266404	0.39852
1610-I	104.502	0.013203	0.244915	75.9871		0.00234363		0.000839483	5.40802		0.0635828	0.0711702		104.502	75.9871		0.64473	0.000164229	0.0196583	0.315789		0.0304908		7.03973e-05	0.05		0.428652	0.158333
1614-I	139.334	0.0185565	2.27286	103.949		0.0163123		0.00175621	34.8096		0.0946412	0.334871		139.334	103.949		0.762423	0.000210611	0.02617	0.642857		0.0343248		5.12744e-06	0.25		0.0243456	0.388889
1620-I	111.155	0.0148949	1.30774	98.9878		0.0117651		0.00040922	10.2243		0.0274739	0.103289		111.155	98.9878		0.805546	0.000189596	0.00734316	0.715385		0.00911575		2.60238e-05	0.05		0.137259	0.0698925
1629-I	106.924	0.015055	3.34978	94.5775		0.0313285		0.00146555	11.0257		0.0973466	0.116579		106.924	94.5775		0.434341	0.00013576	0.0142247	0.212903		0.0327502		3.2632e-06	0.05		0.0240366	0.234848
1631-I	115.247	0.014566	1.43501	87.0971		0.0124516		0.00119567	5.37711		0.0820863	0.061737		115.247	87.0971		0.919436	0.000211141	0.0167482	0.568421		0.0182158		3.27345e-05	0.238048		0.155036	0.418787
1640-I	158.244	0.02283	1.71117	132.227		0.0108135		0.00495178	49.3842		0.216898	0.37348		158.244	132.227		0.803962	0.000233393	0.00478659	0.792982		0.00595375		2.3982e-05	0.288675		0.102754	0.364037
1642-I	78.2918	0.0117099	0.874942	75.9235		0.0111754		0.000488953	25.2756		0.0417554	0.332909		78.2918	75.9235		0.598917	0.000179542	0.0157323	0.315789		0.026268		5.32851e-05	0.05		0.296784	0.158333
1644-I	132.631	0.0168345	2.73229	91.3702		0.0206007		0.00184172	29.3555		0.109402	0.32128		132.631	91.3702		0.560431	0.000153739	0.0251661	0.42807		0.044905		4.77614e-05	0.189297		0.310665	0.44221
1657-I	187.436	0.0240392	6.50646	137.323		0.0347129		0.00526559	47.1133		0.219041	0.343084		187.436	137.323		0.507993	0.000129164	0.0217086	0.3		0.042734		7.04977e-05	0		0.545801	0
1658-I	122.754	0.0148284	1.09292	91.5809		0.0089034		0.00191967	41.6731		0.12946	0.455041		122.754	91.5809		0.390899	0.000164424	0.0399779	0.336		0.102272		5.39391e-05	0.057735		0.328048	0.17183
1667-I	294.737	0.0323443	8.74393	173.361		0.0296669		0.00388575	75.3823		0.120137	0.434829		294.737	173.361		0.820973	0.000214932	0.00840863	0.821053		0.0102423		3.77388e-05	0.25		0.175585	0.304487
1670-I	342.471	0.0376649	11.9321	268.02		0.0348413		0.00375413	16.3707		0.0996718	0.0610801		342.471	268.02		0.663322	0.000177014	0.00391594	0.525		0.00590353		3.84256e-05	0.262996		0.217076	0.500944
1674-I	160.255	0.0191516	3.35739	147.23		0.0209503		0.00107652	50.797		0.0562103	0.345018		160.255	147.23		0.687673	0.000188099	0.00462345	0.6		0.00672333		3.73593e-05	0.355903		0.198614	0.593171
1676-I	133.213	0.019584	0.623561	121.226		0.00468092		0.00200455	12.4365		0.102356	0.10259		133.213	121.226		0.652411	0.000158779	0.0118952	0.315789		0.0182326		5.15983e-05	0.05		0.324969	0.158333
1679-I	137.827	0.0168704	0.451802	99.0037		0.00327804		0.00173455	8.92501		0.102816	0.0901483		137.827	99.0037		0.674614	0.000202791	0.0171967	0.425		0.0254911		3.08817e-05	0.25		0.152283	0.588235
1681-I	130.123	0.0156013	1.70075	95.2476		0.0130703		0.00206482	7.32575		0.132349	0.0769128		130.123	95.2476		0.741873	0.000218245	0.0201349	0.7716		0.0271406		5.04647e-05	0.442531		0.23123	0.573524
		mean	2.46881			0.0183537					0.0916399	0.146288										0.0317282					0.16068	0.214262
		median	1.71117			0.0130703					0.0890276	0.10259										0.0253369					0.147021	0.158333
	55																55
	78.2918																0.390899
	342.471																0.995667
	127.23																0.645702
	43.3573																0.137635
	117.751																0.642962
0.000105546	0.00232188			0.628717	29.3172												0.000173219	6.99917e-05
3.41925e-06	0.000459162			0.0385571	5.17773												1.5665e-05	1.03381e-05
0.947308	0.00108941			0.833799	12.2847												0.697615	1.58437e-05
952.845	53			265.89	53												122.273	53
0.00113084	6.29007e-05			40126.3	7998.39												3.06933e-08	1.33042e-08
